# Supplementary material for: Measurement of lipogenic flux by deuterium resolved mass spectrometry
Source: Nat Commun. 2021 Jun 18;12:3756. doi: 10.1038/s41467-021-23958-4 (PMC8213799; doi:10.1038/s41467-021-23958-4)
Supplement: Supplementary file 3 — Source data [file 41467_2021_23958_MOESM3_ESM.xlsx]

## Sheet: Figure 1b
Normal Resolution Simulation
	M+0	M+1	M+2	M+3
0	0.834375	0.148529	0.015785	0.0013113
2	0.83331	0.149373	0.015982	0.00133566
4	0.832244	0.150218	0.016178	0.00136002
6	0.831179	0.151062	0.016375	0.00138438
8	0.830114	0.151906	0.016571	0.00140874
10	0.829048	0.152751	0.016768	0.00143309
12	0.827983	0.153595	0.016965	0.00145746
14	0.826917	0.15444	0.017161	0.00148181
16	0.825852	0.155284	0.017358	0.00150617
18	0.824787	0.156128	0.017554	0.00153053
20	0.823721	0.156973	0.017751	0.00155489
22	0.822656	0.157817	0.017947	0.00157925
24	0.821591	0.158662	0.018144	0.00160361
26	0.820525	0.159506	0.018341	0.00162798
28	0.81946	0.160351	0.018537	0.00165234
30	0.818394	0.161195	0.018734	0.0016767
32	0.817329	0.16204	0.01893	0.00170106
34	0.816264	0.162884	0.019127	0.00172542
36	0.815198	0.163728	0.019324	0.00174978
38	0.814133	0.164573	0.01952	0.00177414
40	0.813067	0.165417	0.019717	0.0017985
42	0.812002	0.166262	0.019913	0.00182286
44	0.810936	0.167106	0.02011	0.00184722
46	0.809871	0.167951	0.020307	0.00187159
48	0.808805	0.168795	0.020503	0.00189595
50	0.80774	0.16964	0.0207	0.00192031
52	0.806675	0.170484	0.020897	0.00194467
54	0.805609	0.171329	0.021093	0.00196903
56	0.804544	0.172173	0.02129	0.00199339
58	0.803478	0.173018	0.021486	0.00201776
60	0.802413	0.173862	0.021683	0.00204212
62	0.801347	0.174707	0.02188	0.00206648
64	0.800282	0.175551	0.022076	0.00209084
66	0.799216	0.176396	0.022273	0.00211521
68	0.798151	0.17724	0.022469	0.00213957
70	0.797085	0.178085	0.022666	0.00216393
72	0.79602	0.178929	0.022863	0.0021883
74	0.794954	0.179774	0.023059	0.00221266
76	0.793889	0.180618	0.023256	0.00223702
78	0.792823	0.181463	0.023453	0.00226139
80	0.791757	0.182308	0.023649	0.00228575
82	0.790692	0.183152	0.023846	0.00231011
84	0.789626	0.183997	0.024042	0.00233448
86	0.788561	0.184841	0.024239	0.00235884
88	0.787495	0.185686	0.024436	0.0023832
90	0.78643	0.18653	0.024632	0.00240757
92	0.785364	0.187375	0.024829	0.00243193
94	0.784299	0.18822	0.025026	0.0024563
96	0.783233	0.189064	0.025222	0.00248066
98	0.782167	0.189909	0.025419	0.00250503
100	0.781102	0.190753	0.025615	0.00252939

## Sheet: Figure 1c m+1
High Resolution Simulation M+1
%DNL	13C1	2H1
0	0.972137	0.0278633
2	0.965407	0.0345929
4	0.958753	0.0412469
6	0.952174	0.0478265
8	0.945667	0.054333
10	0.939232	0.0607676
12	0.932869	0.0671315
14	0.926574	0.0734258
16	0.920348	0.0796517
18	0.91419	0.0858103
20	0.908097	0.0919026
22	0.90207	0.0979298
24	0.896107	0.103893
26	0.890207	0.109793
28	0.884369	0.115631
30	0.878593	0.121407
32	0.872876	0.127124
34	0.867219	0.132781
36	0.86162	0.13838
38	0.856078	0.143922
40	0.850593	0.149407
42	0.845164	0.154836
44	0.83979	0.16021
46	0.834469	0.165531
48	0.829202	0.170798
50	0.823987	0.176013
52	0.818824	0.181176
54	0.813712	0.186288
56	0.80865	0.19135
58	0.803637	0.196363
60	0.798673	0.201327
62	0.793757	0.206243
64	0.788888	0.211112
66	0.784066	0.215934
68	0.77929	0.22071
70	0.774559	0.225441
72	0.769872	0.230128
74	0.76523	0.23477
76	0.760631	0.239369
78	0.756075	0.243925
80	0.751561	0.248439
82	0.747088	0.252912
84	0.742657	0.257343
86	0.738266	0.261734
88	0.733915	0.266085
90	0.729603	0.270397
92	0.725331	0.274669
94	0.721096	0.278904
96	0.7169	0.2831
98	0.71274	0.28726
100	0.708618	0.291382

## Sheet: Figure 1c m+2
High Resolution M+2 Simulations
% DNL	13C2	13C12H1	2H1
0	0.742031	0.0453707	0.000634305
2	0.731968	0.0559521	0.00299086
4	0.722149	0.0662764	0.00529015
6	0.712566	0.0763529	0.00753424
8	0.70321	0.0861904	0.0097251
10	0.694074	0.0957972	0.0118646
12	0.685149	0.105181	0.0139545
14	0.676429	0.114351	0.0159966
16	0.667906	0.123312	0.0179924
18	0.659574	0.132073	0.0199435
20	0.651426	0.14064	0.0218514
22	0.643457	0.149019	0.0237175
24	0.635661	0.157217	0.0255432
26	0.628032	0.165239	0.0273297
28	0.620564	0.173091	0.0290784
30	0.613254	0.180778	0.0307904
32	0.606095	0.188306	0.0324668
34	0.599083	0.195678	0.0341088
36	0.592214	0.202901	0.0357173
38	0.585483	0.209978	0.0372935
40	0.578886	0.216915	0.0388382
42	0.57242	0.223714	0.0403525
44	0.56608	0.23038	0.0418371
46	0.559863	0.236918	0.043293
48	0.553765	0.24333	0.044721
50	0.547782	0.24962	0.0461219
52	0.541913	0.255792	0.0474964
54	0.536152	0.261849	0.0488453
56	0.530498	0.267794	0.0501693
58	0.524948	0.27363	0.0514691
60	0.519498	0.27936	0.0527453
62	0.514146	0.284988	0.0539986
64	0.508889	0.290515	0.0552295
66	0.503726	0.295945	0.0564387
68	0.498652	0.30128	0.0576268
70	0.493667	0.306522	0.0587943
72	0.488767	0.311674	0.0599417
74	0.483951	0.316738	0.0610695
76	0.479216	0.321717	0.0621783
78	0.47456	0.326612	0.0632684
80	0.469982	0.331425	0.0643405
82	0.46548	0.33616	0.0653949
84	0.461051	0.340817	0.066432
86	0.456693	0.345398	0.0674523
88	0.452406	0.349906	0.0684562
90	0.448188	0.354342	0.0694441
92	0.444036	0.358707	0.0704163
94	0.439949	0.363004	0.0713733
96	0.435927	0.367234	0.0723154
98	0.431966	0.371399	0.0732428
100	0.428066	0.3755	0.0741561

## Sheet: Figure 1c m+3
High Resolution M+3 Simulation
%DNL	13C3	13C22H1	13C12H2	2H3
0	0.502674	0.0443043	0.00132135	0
2	0.492877	0.0543087	0.00619293	0.000621281
4	0.48343	0.0639547	0.01089	0.00122031
6	0.474316	0.0732613	0.0154219	0.00179826
8	0.465516	0.0822461	0.019797	0.00235623
10	0.457016	0.0909255	0.0240234	0.00289523
12	0.448801	0.0993148	0.0281085	0.00341621
14	0.440855	0.107428	0.0320594	0.00392007
16	0.433166	0.115279	0.0358825	0.00440764
18	0.425722	0.122881	0.0395839	0.00487968
20	0.418511	0.130244	0.0431693	0.00533694
22	0.411522	0.13738	0.0466441	0.00578009
24	0.404746	0.144299	0.0500134	0.00620978
26	0.398173	0.151011	0.0532819	0.00662662
28	0.391793	0.157525	0.056454	0.00703116
30	0.385599	0.16385	0.059534	0.00742395
32	0.379582	0.169994	0.0625257	0.0078055
34	0.373735	0.175965	0.065433	0.00817627
36	0.36805	0.181769	0.0682594	0.00853672
38	0.362522	0.187414	0.0710081	0.00888727
40	0.357144	0.192906	0.0736824	0.00922833
42	0.351909	0.198251	0.0762852	0.00956027
44	0.346812	0.203455	0.0788194	0.00988346
46	0.341848	0.208524	0.0812877	0.0101982
48	0.337012	0.213463	0.0836925	0.0105049
50	0.332298	0.218276	0.0860363	0.0108038
52	0.327702	0.222969	0.0883214	0.0110953
54	0.32322	0.227545	0.0905499	0.0113795
56	0.318848	0.23201	0.092724	0.0116567
58	0.314581	0.236367	0.0948456	0.0119273
60	0.310416	0.24062	0.0969166	0.0121914
62	0.306349	0.244773	0.0989388	0.0124493
64	0.302377	0.248829	0.100914	0.0127012
66	0.298496	0.252791	0.102843	0.0129473
68	0.294704	0.256664	0.104729	0.0131878
70	0.290997	0.260449	0.106572	0.0134228
72	0.287372	0.26415	0.108374	0.0136527
74	0.283828	0.267769	0.110137	0.0138774
76	0.28036	0.27131	0.111861	0.0140973
78	0.276967	0.274774	0.113548	0.0143124
80	0.273647	0.278165	0.115199	0.014523
82	0.270397	0.281484	0.116815	0.0147291
84	0.267214	0.284733	0.118398	0.0149309
86	0.264097	0.287916	0.119947	0.0151286
88	0.261044	0.291033	0.121465	0.0153222
90	0.258053	0.294088	0.122953	0.0155119
92	0.255121	0.297081	0.12441	0.0156977
94	0.252248	0.300015	0.125839	0.0158799
96	0.249431	0.302892	0.12724	0.0160586
98	0.246669	0.305712	0.128613	0.0162337
100	0.24396	0.308478	0.12996	0.0164055

## Sheet: Figure 2b
Calibration curve of [1-2H1]palmitate enrichment standards by full scan
	Standard % 2H	AGC 3x106	AGC 2x105	AGC 2x104
	0	0.045	0.077	0.134
	0.05	0.064	0.084	0.123
	0.1	0.092	0.118	0.12
	0.2	0.123	0.154	0.221
	0.5	0.237	0.296	0.462
	1	0.4	0.487	0.769
	5	1.82	3.47	4.36
	10	3.08	6.39	8.38

## Sheet: Figure 2c
Natural abundance MID
	13C1	2H1	18O1	13C2
Theoretical	17.3	0.3565	0.4	1.4
e4	18.8882	0.137436	0.365515	1.28187
e5	19.1294	0.106911	0.397231	1.37549
e6	18.0653	0.231738	0.111498	1.21917

## Sheet: Figure 2d-2e
Calibration curve of2H- palmitate enrichment standards by t-SIM
		Deteched % 2H
	Standard % 2H	AGC 3x106	AGC 2x105	AGC 5x104
	0	-7.4719e-07	-5.51281e-06	0
	0.0454506	0.0374379	0.0406679	0.0168092
	0.108995	0.0843291	0.102671	0.102872
	0.210456	0.133021	0.198794	0.203666
	0.470912	0.49556	0.455268	0.463472
	0.9134	0.945164	0.972191	0.972942
	5.0599	5.22618	5.14058	5.13408
	9.65996	9.57228	9.56233	9.38054

## Sheet: Figure 2g-2h
Calibration curve of 2H - acetone enrichment standard
	Water % 2H	Acetone % 2H
	5.365	32.26
	2.68	16.84
	1.07	7.07
	0.536	3.59
	0.268	1.68
	0.107	0.681
	0.054	0.355
	0.0268	0.163
	0.0107	0.092

## Sheet: Figure 2i
Evolution of plasma body water enrichment
	Plasma % 2H2O
	0.5 hr					1 hr					24 hr
1 ul/g	0.18	0.19	0.18	0.19	0.18	0.21	0.21	0.24	0.2	0.2	0.19	0.16	0.18	0.13	0.18
2.5 ul/g	0.38	0.38	0.42	0.36	0.37	0.42	0.41	0.41	0.41	0.38	0.38	0.35	0.36	0.33	0.36
5 ul/g	0.62	0.49	0.61	0.59	0.67	0.73	0.76	0.8	0.6	0.75	0.55	0.77	0.74	0.6	0.74
20 ul/g	2.32	2.59	2.61	2.5		2.75	2.71	2.87	2.9		2.39	2.34	2.49	2.47

## Sheet: Figure 2j
Plasma 2H2O enrichment as a function of 2H2O dose in mice
	2H2O Dose (ul/g)	Plasma % 2H2O
	1	0.19	0.16	0.18	0.13	0.18
	2.5	0.38	0.35	0.36	0.33	0.36
	5	0.55	0.77	0.74	0.6	0.74
	20	2.39	2.34	2.49	2.47

[truncated: 10 more sheets: Figure 3c, Figure 3d, Figure 3e, Figure 3f, Figure 4a, Figure 4b, Figure 4c, Figure 4d, extended Figure 5, Table 1]
